# Supplementary material for: Polyurethane/n-Octadecane Phase-Change Microcapsules via Emulsion Interfacial Polymerization: The Effect of Paraffin Loading on Capsule Shell Formation and Latent Heat Storage Properties
Source: Materials (Basel). 2023 Sep 28;16(19):6460. doi: 10.3390/ma16196460 (PMC10573777; doi:10.3390/ma16196460)
Supplement: Supplementary file 1 [file materials-16-06460-s001.zip]

Archive with 1 entries (1 files):
- The video of n-Octadecane melting within the polyurethane capsule interior.mp4
